# Supplementary material for: Rapid high throughput SYBR green assay for identifying the malaria vectors Anopheles arabiensis, Anopheles coluzzii and Anopheles gambiae s.s. Giles
Source: PLoS One. 2019 Apr 19;14(4):e0215669. doi: 10.1371/journal.pone.0215669 (PMC6474623; doi:10.1371/journal.pone.0215669)
Supplement: S1 Table — (XLSX) [file pone.0215669.s006.xlsx]

## Sheet: Sheet1
Country	Locality	NCBI BioSample	NCBI SRA accession
Burkina faso	Koudougou	SAMN03299615	SRS829495
Burkina faso	Goundry	SAMN03299614	SRS829494
Burkina faso	Goundry	SAMN03299612	SRS829492
Burkina faso	Goundry	SAMN03299611	SRS829491
Burkina faso	Goundry	SAMN03299608	SRS829488
Burkina faso	Goundry	SAMN03299607	SRS829487
Burkina faso	Monomtenga	SAMN01760610	SRS408990
Burkina faso	Monomtenga	SAMN01760609	SRS408985
Burkina faso	Monomtenga	SAMN01760606	SRS408993
Burkina faso	Monomtenga	SAMN01760611	SRS408148
cameroon	Ourodoukoudju	SAMN02402319	SRS502466
cameroon	Ourodoukoudju	SAMN02402318	SRS502465
cameroon	Ourodoukoudju	SAMN02402317	SRS502464
cameroon	Ourodoukoudju	SAMN02402316	SRS502463
cameroon	Ourodoukoudju	SAMN02402315	SRS502462
cameroon	Moudawa	SAMN01760607	SRS408989
cameroon	Moudawa	SAMN01760605	SRS408987
cameroon	Moudawa	SAMN01760604	SRS408970
cameroon	Moudawa	SAMN01760603	SRS408984
